# Supplementary material for: Switch from intravenous to subcutaneous immunoglobulin IgPro20 in CIDP patients: a prospective observational study under real-world conditions
Source: Ther Adv Neurol Disord. 2021 Apr 16;14:17562864211009100. doi: 10.1177/17562864211009100 (PMC8053839; doi:10.1177/17562864211009100)
Supplement: sj-xlsx-2-tan-10.1177_17562864211009100 – Supplemental material for Switch from intravenous to subcutaneous immunoglobulin IgPro20 in CIDP patients: a prospective observational study under real-world conditions [file sj-xlsx-2-tan-10.1177_17562864211009100.xlsx]

## Sheet: Tabelle1
Supplemental table 1. Systemic and local reactions.
	IVIg	SCIg 3 months	SCIg 6 months
	Patients with a systemic or local reaction
		n/41 (%)
Systemic reactions
Any systemic reaction	23 (56%)	14 (34%)	12 (29%)
Headache	13 (32%)	7 (17%)	4 (10%)
Efflorescences	9 (22%)	5 (12%)	4 (10%)
Generalised pruritus	6 (15%)	2 (5%)	1 (2.4%)
Flu-like symptoms	4 (10%)	2 (5%)	1 (2.4%)
Fatigue	2 (5%)	1 (2.4%)	3 (7%)
Other	5 (12%)	−	2 (5%)
Local reactions
Any local reaction	5 (12%)	16 (39%)	11 (27%)
Infusion-site pruritus	−	11 (27%)	8 (20%)
Infusion-site swelling	2 (5%)	6 (15%)	3 (7%)
Infusion-site hardening	−	6 (15%)	3 (7%)
Infusion-site erythema	1 (2.4%)	6 (15%)	2 (5%)
Infusion-site pain	2 (5%)	2 (5%)	1 (2.4%)
Infusion-site thrombosis/phlebitis	2 (5%)	−	−
Supplemental table 1. Systemic and local reactions.
The proportion of patients reporting systemic reactions was reduced during SCIg therapy. Higher rate of local reactions under IgPro20 treatment compared to IVIg. Proportion of patients with systemic and local reactions declined after 6 months of SCIg treatment. Abbreviations: IVIg: intravenous immunoglobulin; SCIg: subcutaneous immunoglobulin.
